# Supplementary material for: Protrudin functions from the endoplasmic reticulum to support axon regeneration in the adult CNS
Source: Nat Commun. 2020 Nov 5;11:5614. doi: 10.1038/s41467-020-19436-y (PMC7645621; doi:10.1038/s41467-020-19436-y)
Supplement: Supplementary file 6 — Source Data [file 41467_2020_19436_MOESM6_ESM.xlsx]

## Sheet: Figure 1 Localisation
Cultured Cortical Neurons (Fig. 1C)
		ZFYVE27						GAPDH						APP						PSD95						Rac1						NRXN1						SYP						RhoA
1DIV		13.4108	11.5168	19.4219	18.714	13.2649	16.7408	143.83	123.335	215.314	168.041	169.253	199.582	73.4984	46.0328	47.1039	51.4343	65.927	68.4383	44.2926	34.2542	48.8397	41.8963	37.5538	38.2977	225.511	164.5	197.579	211.726	217.866	236.992	26.9861	27.8687	19.1711	29.5018	20.2564	25.0101	104.457	82.0794	77.0532	99.3032	76.6377	105.001	103.034	119.646	71.8916	140.333	73.1162	112.995
4DIV		21.0334	39.8241	26.7175	24.4692	22.0662		180.407	149.964	195.705	162.122	222.156		89.5316	70.667	105.185	76.9053	76.9015		53.6295	31.3058	49.0412	50.0246	51.1835		185.315	145.464	228.17	147.735	322.642		37.9311	32.5796	43.2461	29.4315	60.5643		129.898	170.052	144.534	132.657	106.716		62.3309	32.0682	71.8459	37.4929	152.27
8DIV		24.6895	17.8345	22.7903	28.3504	18.0958	21.4187	238.953	173.914	233.258	259.551	242.377	328.305	169.992	120.023	98.0554	137.317	152.814	160.341	80.3101	46.6359	69.4822	69.8213	76.0293	70.5684	199.491	163.161	165.695	254.493	308.857	320.015	70.6606	59.5711	35.9924	68.1495	79.9316	80.6013	237.188	218.69	181.199	216.31	301.28	363.632	62.0047	70.6657	34.4804	78.1599	85.1997	92.0499
16DIV		40.448	34.5388	46.7315	41.3322	23.6465		308.399	251.708	252.079	277.649	402.46		313.317	241.463	242.938	240.481	248.5		132.356	98.1715	94.971	102.077	99.7826		183.675	128.962	167.662	129.751	311.421		98.3874	67.2723	79.6682	61.8061	171.743		670	616.123	717.528	834.475	705.563		72.2459	45.3159	79.0548	42.8818	117.856
24DIV		33.0001	17.7266	26.2593	40.8026	19.8032	24.642	613.398	228.229	397.939	597.693	598.506	745.344	533.445	238.487	278.532	392.422	265.461	267.504	179.035	96.454	120.368	145.576	137.924	141.045	150.161	105.635	131.055	229	294.349	304.628	99.793	55.1105	51.2321	98.6576	89.1809	103.489	1483.25	876.474	871.628	1251.07	875.311	789.756	81.2746	65.6682	39.2856	104.433	75.5055	92.5321
Cultured DRG neurons (Fig. 1D)
	ZFYVE27					Cacna2d2					GAPDH
6 hrs	1496.4	1503.99	1318.75			224.351	222.08	197.46			1384.58	1444.62	1138.92
12 hrs	1250.71	1619.83	1752.1			93.5107	119.392	146.179			977.966	1365.94	1442.66
24 hrs	1606.04	1692.69	1588.41			59.0275	71.6273	73.7102			1121.52	1086.27	1067.58
36 hrs	1654.75	1642.1	1889.6			56.0565	51.1702	84.0025			1165.33	1114.89	1266.5
DRG neurons after peripheral injury (Fig. 1D)
	ZFYVE27					Cacna2d2					GAPDH
Sham Lesion	1635.43	1701.12	1742.26			321.772	313.615	337.211			2118.58	2065.91	1717.6
Peripheral Lesion	2094.49	2130.85	2152.59			203.566	255.501	205.835			1520.17	1349.31	1489.41
Embryonic DRG neurons (Fig. 1D)
	ZFYVE27			Cacna2d2			GAPDH
E12.5	659.279	769.669	625.026	318.935	402.823	221.318	1524.41	1315.12	1270.24
E17.5	930.374	677.202	987.331	1070.28	839.449	936.461	1350.53	888.828	1031.26
Axon to dedrite ratio (Fig. 1G)
	2-4 DIV	7-9 DIV	14-16 DIV	Wild-type	Active
	1.03	0.39	0.54	0.534678	0.681106
	1.58	0.48	0.55	0.528455	0.5918
	0.73	0.46	0.57	1.06412	0.845126
	1.06	0.24	0.4	1.20514	0.67148
	0.63	0.23	0.33	0.561798	0.712907
	0.9	0.38	0.14	0.875205	0.462019
	1.4	0.25	0.63	0.269571	1.01371
	1.76	0.45	0.64	0.711307	0.741573
	0.54	0.44	0.67	1.70314	1.13008
	1.67	0.4	0.77	1.02412	0.695327
	1.51	0.4	0.22	0.466667	0.725146
	1.12	0.53	0.32	0.905797	0.751592
	0.92	0.35	0.29	0.724014	0.771084
	0.59	0.75	0.65	0.861925	0.78607
	1.33	0.3	0.21	0.421053	0.806723
	1.21	0.46	0.24	0.700461	0.940659
	0.38	1.04	0.53	0.709402	1.21062
	1.22	0.17	0.28	0.749415	0.727273
	0.57	0.46	0.24	0.299169	0.692437
	0.47	0.58	0.06	0.434343	0.807775
	0.68	0.31	0.3	0.616487	0.830601
	0.42	1.3	0.39	0.723214	0.430939
	0.82	0.56	0.41	0.529517	0.861111
	1.6	0.44	0.21	0.692308	0.575758
	0.93	0.7	0.54	1.05611	0.479339
	0.56	0.37	0.79	0.719346	0.776119
	1.05	0.24	0.58	0.567823	0.454737
	0.62	0.65	0.1	0.379888	1.21495
	0.99	0.38	0.87	1.217	1.24823
	0.51	0.48	0.26	1.06564	0.958801
	1.12	0.59	0.47	0.442688	0.960784
	1.19	0.81	0.39	0.633484	1.05116
	0.66	1.31	0.49	0.715084	0.5
	0.78	0.29	0.64	0.484507	0.686667
	0.88	0.55	0.17	0.894977	1.13559
	0.94	0.41	0.34	0.556522	0.77707
	1.53	1.12	0.77	0.241611	1.1236
	1.77	0.14	0.25	0.95122	0.609137
	0.65	0.44	0.52	0.466431	0.778761
	1.68	0.41	0.49	1.17874	0.515625
	0.74	0.24	0.85	1.22628	0.644628
	0.59	0.46	0.56	0.485294	0.986616
		0.29	0.41	1.61778	0.628931
		0.15	0.51	0.736842	0.504854
		0.62	0.44	2.26609	0.530973
		0.23	0.15	1.10164	0.384279
		0.25	0.68	0.981595	0.790361
		0.16	0.68	0.826816	1.14454
		0.54	0.36	0.456522	0.437956
		0.26	0.22	0.311377	0.632967
		0.43	0.49	0.704225	1.39798
		0.47	0.6	0.666667	0.663043
		0.34	0.63	1.26733	0.900369
		0.43	0.47	0.984615	0.80597
		0.36	0.46	0.377358	1.05806
		0.32	0.34	0.399002	0.703583
		0.53	0.24	0.661765	1.71429
		0.3	0.28		0.829016
		0.74	0.58		0.414938
		0.35	0.33		1.02882
		1.07	0.23		0.637874
		0.31	0.47		0.948148
					0.32
					0.531792
					0.438819

## Sheet: Figure 2 Axotomy
Longest Neurite (Fig. 2B)					Percentage Regeneration (Fig. 2E)					Regeneration Time (Fig. 2G)					Total Regeneration Distance (Fig. 2F)				Speed of Regeneration (Fig. 2H)
Control	WT protrudin	Active protrudin			Control	WT protrudin	Active protrudin			Control	WT protrudin	Active protrudin			Control	WT protrudin	Active protrudin		Control	WT protrudin	Active protrudin
60	191	841			38	75	67			13	7.5	4			27	114	136		27	17.5385	13.6
423	293	464			15	56	72			8.5	7	7.5			93	233	122		16.9091	33.2857	18.7692
83	407	966			21	50	70			7.5	11	8			89	70	81		13.6923	23.3333	13.5
43	754	570								8.5	5.5	3.5			55	191	239		10	22.4706	22.7619
159	628	317								9	2	8.5			68	306	134		13.6	25.5	50.5
91	365	169								9	5	7.5			124	177	119		24.8	19.6667	20.6154
645	273	760								8	6	3			91	59	470		15.1667	23.6	10.8182
115	453	220								3.5	11.5	5			232	148	90		22.0952	12.8696	52.2222
427	815	183								7.5	2.5	9			82	147	207		12.6154	13.3636	18
645	375	561								13	3	3				177	262			15.3913	36.5
116	343	534									2.5	2				154	98			22	17.25
837	1234	1162									7	4.5				155	273			19.375	27.5789
642	250	228									6	5.5				95	173			27.1429	11.5294
427	349	449									10.5	5				69	71			8.625	30.3333
408	424	319									6	6				117	248			14.625	21.625
91	125	268									6	5.5				99	175			18	8.35294
159	541	579									8.5	3				318	183			42.4	22.5454
264	666	205									6.5	3				202	139			28.8571	23.3333
218	163	381									7	6.5				206	192			24.2353	16.6364
260	283	499									9	3.5				148	240			29.6	13.2381
183	387	555									5.5	2.5				33	119			6.6	17.5
469	150	259									9	4				146				12.6957	19.2
159	499	334									9	4.5				243				24.3	25.2632
350	388	560									2.5	4				115				19.1667	11.9
334	197	365									4	5									51
604	559	278									8
433	278	859
209	413	271
483	262	655
343	260	351
133	695	305
638	208	573
701	506	547
227	723	291
198	343	405
355	94	632
179	216	548
194	282	251
408	108	269
246	435	402
1043	226	434
314	174	228
183	464	257
252	498	314
148	273	502
98	458	477
500	521	304
214	345	217
630	309	379
112	158	540
155	590	738
504	543	241
409	373	472
173	759	651
367	1125	542
300	639	234
254	233	378
156	465	699
286	510	305
344	750	215
571	348	416
153	694	611
547	222	387
720	787	1013
839	292	636
334	400	477
638	545.625	627
975	1173	642
422	828	625
1008	993	693
186	1051	419
438	668	975
180	506	569.875
531	497	543
330	1063	712
500	914	468
705	802	672
985	802	997
412	320	1255
832	646	946
414	967	805
555.625	554	504
917	1151	670
1027	707	1120
482	731	298
724	798.5	691
434	693	775
377	369	1117
224	300	1053
1112	539	862
360	544	1225
534	702	875.474
1006	456	923
759	479	334
805	468	854
335	912	568
679	550	894
692	838	513
467	576	747
383	891	960
628.722	606	1054
879	908	528
626		1141
408		640
1074		1035
734		810
612		949
935		1921
455		1659
772
912
817
727
483
298
1162
753

## Sheet: Figure 3 Live Cell Imaging
Rab11 Different Types of Transport (Fig. 3C)
	Control
Anterograde	5	2	2	0	2	5	5	5	3	3	2	0	1	1	0	4	10	10	5	11	9	5	8	5	9	2	6	4	0	3	1	3	7	5	6	6
Retrograde	0	1	3	2	2	0	3	1	0	1	2	2	2	2	1	4	1	2	4	4	9	3	11	3	8	5	2	3	2	1	6	5	6	2	3	2
Bidirectional	5	8	9	4	7	5	9	5	7	4	7	4	1	8	0	4	8	5	5	4	10	8	4	1	3	11	5	3	3	2	3	8	2	4	11	1
Static	2	1	2	0	2	3	0	1	3	3	0	0	6	2	8	0	0	7	1	0	2	2	0	3	1	3	1	2	4	2	0	3	2	0	0	1
Integrins Different Types of Transport (Fig. 3D)
	Control
Anterograde	0	0	1	6	0	0	1	2	2	0	2	2	10	5	1	1	12	0	3	1	0	1	11	10	1	2	2	0	0	0	3	5	0	0	5	0	2	1	0	3	1	0	0	1	1	3	0	1	6
Retrograde	2	1	1	3	2	1	2	4	0	5	1	5	1	5	7	0	6	1	3	2	0	1	6	3	1	0	1	2	0	1	3	2	5	1	4	0	8	5	0	2	0	0	1	2	2	1	0	2	3
Bidirectional	0	1	1	2	0	1	1	1	0	1	1	0	1	1	2	1	4	2	0	0	2	1	3	5	2	2	2	0	1	0	2	0	1	0	2	0	2	0	5	1	0	0	2	1	1	0	0	0	1
Static	8	4	16	7	5	4	2	4	9	5	5	8	1	4	3	1	3	5	1	4	4	12	2	2	1	0	1	1	1	3	4	1	1	0	1	4	2	4	8	13	5	5	2	1	0	3	1	2	3
Total number Rab11 vesicles (Fig. 3C)					Total number integrin vesicles (Fig. 3D)						Percentage Regenerated Mutants (Fig. 3F)
	Control	Wild-type	Active			Control	Wild-type	Active
	12	21	23			10	14	7			Control	FYVE mutant	KIF5A mutant	Active
	12	31	16			6	24	5			55	57	45	86
	16	20	13			19	21	14			25	36	36	69
	6	13	17			18	12	11			29	33	47
	13	20	13			7	12	8				44	56
	13	19	16			6	18	6
	17	11	9			6	19	11
	12	16	19			11	10	12
	13	23	14			11	15	17
	11	15	8			11	7	10
	11	14	17			9	6	11
	6	20	17			15	9	19
	12	17	30			13	24	16
	13	20	26			15	10	11
	9	23	25			13	2	8
	12	15	14			3	12	15
	19	25	25			25	14	17
	24	30	25			8	27	10
	15	19	16			7	10	4
	19	24	23			7	20	16
	30	24	25			6	26	12
	18	19	10			15	10	9
	23	26	19			22	16	13
	12	21	22			20	14	14
	21	24	16			5	9	13
	21	19	25			4	7	15
	14	23	17			6	10	15
	12	27	24			3	11	23
	9	26	23			2	14	9
	8	22	19			4	15	17
	10	15	27			12	18	23
	19	19	15			8	11	18
	17	26	24			7	22	10
	11	22				1	11	23
	20	18				12	6	10
	10	29				4	19	14
		21				14	15	13
		23				10	13	17
						13	10	13
						19	16	14
						6	21	12
						5	21	15
						5	8	21
						5	10	13
						4	22	13
						7	7
						1	13
						5	17
						13
						9
						5
[truncated: 95 more columns]

## Sheet: Figure 4 ER
Shaft (Fig. 4D)						Axon Tip (Fig. 4C)						Percentage Regenerated (Fig. 4E)
Control	WT Protrudin	Active Protrudin	TM1-3 mutant	FFAT Mutant		Control	WT Protrudin	Active Protrudin	TM1-3 mutant	FFAT Mutant		Control	FFAT	TM1-3	Active
7	13	13	17	3		111	77	46	46	28		19	43	43	73
25	14	2	3	6		80	64	15	6	11		33	27	27	68
8	14	31	3	2		13	57	55	4	7		42	59	40
12	16	14	1	5		10	94	94	8	12			61	54
11	21	6	6	4		2	88	65	3	67				63
22	25	18	3	5		5	143	92	6	13
11	9	67	11	5		11	45	128	25	29
6	20	42	4	5		17	146	119	2	58
26	9	5	8	2		55	60	83	46	8
7	5	5	6	2		31	41	70	10	12
10	2	11	7	7		21	40	70	1	35
4	11	8	4	5		19	65	12	11	11
8	40	18	2	2		19	92	81	2	19
10	25	13	4	4		45	26	63	4	45
1	9	1	1	8		11	59	21	8	36
7	21	18	2	13		4	60	62	4	26
8	33	17	1	5		25	88	60	1	26
9	1	30	13	9		30	59	53	5	56
9	6	7	6	5		23	63	72	0	13
5	26	37	3	5		5	70	94	6	17
6	8	55	2	2		12	46	144	3	4
4	4	17	2	10		11	21	68	3	19
2	4	11	2	26		11	41	72	2	41
2	9	53	2	4		10	19	174	23	15
1	14	40	2	6		10	49	121	4	42
1	1		0	7		2	14	199	4	24
1	3	55	5	10		5	21	171	11	38
2	9	36	2	24		2	68	191	3	53
1	6		5	12		16	36	176	4	31
16	15	24	9	11		16	41	59	24	29
2	5	8	1	8		9	29	27	4	12
2	8	18	1	11		22	78	105	4	29
2	19	31	0	2		7	83	68	1	8
3	11	9	1	5		8	39	38	3	7
1	8	8	1	4		2	43	35	4	9
2	12	18	1	3		5	45	53	3	33
2	11	10	2	10		8	31	35	3	27
1	4	13	1	34		4	61	62	2	47
6	8	9	1	11		2	51	39	2	51
2	15	14	1	1		14	76	76	2	12
2	9	12	1	4		2	59	21	2	4
1	0	6	1	7		2	9	60	2	19
2	2	5	1	19		9	8	47	1	32
5	0	10	2	6		4	12	54	3	28
3	2	15	1	16		4	15	63	3	48
1	5	5	1	14		6	38	38	2	18
1	0	2	1	5		8	7	8	3	19
1	0	2	2	14		1	4	12	10	51
1	3	1	2	9		3	4	44	1	52
4	0	6	1			19	7	59	5
2	1	3	1			18	15	57	3
4	5	6	7			5	6	21	4
5	0	8	0			6	12	28	5
5	3	6	2			16	14	18	2
6	6	2	2			9	13	12	4
2	5	1	2			20	20	28	7
6	5	3	0			13	15	35	2
1	14	17	5			48	95	22	6
0	7	2	2			10	34	25	13
0	1	13	1			13	19	38	7
2	6	6	3			46	14	23	4
6	7	1	1			2	35	30	1
4	2	3	4			16	14	84	7
7	4	31	3			8	28	32	2
3	6	11	2			24	17	54	2
4	1	2				13	2	57	15
4	4	14				7	14	84
2	4	5				28	22	14
4	7	4				8	6	71
		8						32
		10						54
		17						23
		6						38
		5						75
		4						39
		13						62
		15						35
		28						64
		21						82

## Sheet: Figure 5 Optic Nerve Crush 
Survival (Fig. 5D)																		RNA seq (Fig.5A)
																			Symbol	FC	FDR	Control_CPM
GFP	WT protrudin	Active protrudin																	App	-1.14285	0.945672	87.8091
45.4827	23.4884	33.0788																	App	-1.51663	0.0215833	87.8091
29.2417	10.7511	94.2541																	App	-1.70443	5.99e-05	87.8091
32.1592	12.937	38.4673																	App	-3.06194	2.99e-10	87.8091
14.6948	20.9451	65.5807																	App	1.0333	0.993842	90.7338	App	88.394
15.2057	54.2703	26.3529																	Dlg4	1.10696	0.951469	121.124
14.9503	16.1108	51.5651																	Dlg4	1.0905	0.670418	121.124
41.7451	49.8564																		Dlg4	1.65767	2.33e-06	121.124
																			Dlg4	-1.00138	1	121.124
																			Dlg4	1.13064	0.892925	136.947	Dlg4	124.288
Axon Regeneration (Fig. 5F)																			Syp	1.09144	0.970708	839.903
																			Syp	1.29186	0.0923693	839.903
GFP						WT protrudin						Active protrudin							Syp	1.09183	0.556977	839.903
	Total Axons	SEM	N	StDev			Total Axons	SEM	N	StDev			Total Axons	SEM	N	StDev			Syp	1.73818	2.32e-05	839.903
0.25 mm	44.0265	17.5984	8	49.7757		0.25 mm	378.948	100.529	8	284.339		0.25 mm	629.487	213.105	9	639.316			Syp	1.01205	1	850.016	Syp	841.926
0.50 mm	7.52647	3.83225	8	10.8392		0.50 mm	234.04	73.7095	8	208.482		0.50 mm	433.338	180.199	9	540.597			Map2	1.09215	0.974379	140.952
0.75 mm	5.78148	3.42125	8	9.67675		0.75 mm	113.595	47.0331	8	133.03		0.75 mm	221.015	119.871	9	359.613			Map2	1.07548	0.771146	140.952
1.00 mm	0	0	8	0		1.00 mm	75.5272	36.7295	8	103.887		1.00 mm	134.421	76.1563	9	228.469			Map2	1.65475	5.65e-05	140.952
1.25 mm	0	0	8	0		1.25 mm	49.5786	27.7442	8	78.4724		1.25 mm	69.9115	42.5401	9	127.62			Map2	-1.30466	0.137086	140.952
1.50 mm	0	0	8	0		1.50 mm	35.3502	19.8148	8	56.0448		1.50 mm	28.5969	17.841	9	53.5229			Map2	1.06915	0.968584	150.698	Map2	142.901
1.75 mm	0	0	8	0		1.75 mm	30.0975	18.8166	8	53.2213		1.75 mm	22.3601	14.3099	9	42.9297			Nrxn1	-1.20035	0.980233	20.5924
2.00 mm	0	0	8	0		2.00 mm	11.5838	7.61806	8	21.5471		2.00 mm	14.2052	9.43601	9	28.308			Nrxn1	-1.32472	0.583006	20.5924
2.25 mm	0	0	8	0		2.25 mm	4.30394	2.82221	8	7.98242		2.25 mm	11.587	9.63271	9	28.8981			Nrxn1	-2.2866	0.00417592	20.5924
2.50 mm	0	0	8	0		2.50 mm	0.989309	0.648404	8	1.83396		2.50 mm	2.87627	2.11716	9	6.35147			Nrxn1	-4.20844	0.000304517	20.5924
2.75 mm	0	0	8	0		2.75 mm	0.964891	0.964891	8	2.72912		2.75 mm	5.77984	5.25827	9	15.7748			Nrxn1	1.31134	0.918137	27.0106	Nrxn1	21.876
3.00 mm	0	0	8	0		3.00 mm	0	0	8	0		3.00 mm	3.82216	3.82216	9	11.4665			Gapdh	-1.0674	0.988003	1702.73
3.25 mm	0	0	8	0		3.25 mm	0	0	8	0		3.25 mm	1.14196	1.14196	9	3.42589			Gapdh	1.51185	0.0150102	1702.73
3.50 mm	0	0	8	0		3.50 mm	0	0	8	0		3.50 mm	0.966164	0.966164	9	2.89849			Gapdh	1.42165	0.0385478	1702.73
3.75 mm	0	0	8	0		3.75 mm	0	0	8	0		3.75 mm	0	0	9	0			Gapdh	-1.11833	0.936423	1522.56
4.00 mm	0	0	8	0		4.00 mm	0	0	8	0		4.00 mm	0	0	9	0			Gapdh	1.29025	0.0882204	1702.73	Gapdh	1666.69
																			Zfyve27	1.04883	0.989249	35.1697
																			Zfyve27	-1.20358	0.270735	35.1697
																			Zfyve27	1.12611	0.386361	35.1697
																			Zfyve27	-1.08726	0.636968	35.1697
																			Zfyve27	1.08091	0.950054	38.0174	Zfyve27	35.7392

## Sheet: Figure 6 Neuroprotection
RBPMS+ RGC Survival (Fig. 6C)
	GFP										WT protrudin										Active Protrudin
0 DEV	59.3333	60	58.5	59.8333							62.8333	61.3333	68.3333	58.3333	62.3333	68.1667					56.6667	57	60.1667	64.1667	67.1667	66
3 DEV	26.6667	35.8333	30.5	40.3333	30.3333	34.5					55.1667	59.5	61	63.1667	74.1667	67					61.8333	62.6667	61.3333	57	57
DAPI+ Cells Survival (Fig. 6D)
	GFP										WT protrudin										Activated Protrudin
0 DEV	108	108.6	104.667	111							112.167	110.5	117.667	109.667	111.833	118.333					108.667	102.167	108	110.167	114	122
3 DEV	82.8571	80.1667	81.6667	88.3333	76.8333	83					103	101.833	102.5	94	126	115.333					109.667	114.5	105.667	97.1667	95.6667

## Sheet: Figure S1 HeLa Protrusion
	GFP					WT					MUT
	Neurite	Non-neurite	% neurites	Length		Neurite	Non-neurite	% neurites	Length		Neurite	Non-neurite	% neurites	Length
	0	63	0			1	26	3.84615	75		1	19	5.26316	114
	0	80	0			2	22	9.09091	89.5		1	8	12.5	71
	0	28	0			1	22	4.54545	90		1	12	8.33333	48
	0	14	0			0	18	0			1	14	7.14286	98
	1	34	2.94118	58		1	21	4.7619	65		1	39	2.5641	73
	0	30	0			1	16	6.25	68		2	19	10.5263	62
	0	55	0			1	57	1.75439	73		1	15	6.66667	83
	0	29	0			1	15	6.66667	49		1	25	4	161
	0	28	0			2	40	5	65.5		2	32	6.25	56.5
	0	72	0			1	15	6.66667	78		3	7	42.8571	77.3333
	0	29	0			1	23	4.34783	62		1	26	3.84615	54
	0	64	0			2	19	10.5263	73		2	16	12.5	81
	0	57	0			1	24	4.16667	53		7	27	25.9259	90.7143
	0	33	0			6	62	9.67742	76.3333		3	50	6	76
	0	65	0			4	37	10.8108	90		6	71	8.4507	79.8333
	0	57	0			3	56	5.35714	50		5	50	10	87.8
	0	49	0			1	30	3.33333	67		7	36	19.4444	74
	0	35	0			4	44	9.09091	54.5		3	41	7.31707	102
	1	64	1.5625	49		2	43	4.65116	44		3	44	6.81818	71
	2	73	2.73973	64		1	32	3.125	85		1	37	2.7027	83
	1	74	1.35135	48		0	17	0			4	71	5.6338	74.25
	0	39	0			2	27	7.40741	77.5		6	50	12	88.3333
	3	85	3.52941	65.6667		0	25	0			7	55	12.7273	109
	2	65	3.07692	58		3	53	5.66038	62		5	33	15.1515	106.2
	1	83	1.20482	73		4	50	8	66.5		17	86	19.7674	90
	2	88	2.27273	44		15	50	30	92.1333		17	81	20.9877	97.8235
	2	69	2.89855	70		2	35	5.71429	65		17	64	26.5625	123.765
	0	67	0			0	30	0			12	70	17.1429	108.917
	5	100	5	74.4		2	40	5	65		15	62	24.1935	110.133
	0	52	0			12	58	20.6897	88		7	35	20	106.429
	1	72	1.38889	67		5	41	12.1951	78.4		5	45	11.1111	101.4
						3	42	7.14286	101		5	36	13.8889	111.8
											9	60	15	92

## Sheet: Figure S2 Overexpression
Fig. S2C				Fig. S2D
Control	WT Protrudin	Active Protrudin		Protrudin				Beta Actin				Ratio
35	1093	803		GFP	WT	Active		GFP	WT	Active		GFP	WT	Active
48	3296	1995		129	5852	11723		5308	13767	9617		0.0243029	0.425074	1.21899
36	3521	2650		1011	8275			8609	10124			0.117435	0.817365
51	2984	560
42	1803	2389		117	15042	17098		9048	12089	18170		0.012931	1.24427	0.941002
43	3772	2189		142	14939	14904		5348	6134	7463		0.026552	2.43544	1.99705
36	3461	2731		560	15306	11191		13972	15303	12110		0.0400802	1.0002	0.924112
20	2947	1240
41	1064	2933		680	16913	18136		14620	14729	16256		0.0465116	1.14828	1.11565
51	1513	1721		1009	25507	16671		9021	12082	13637		0.11185	2.11116	1.22248
53	3461	1600		505	16283	15245		5776	6719	7667		0.0874307	2.42343	1.98839
37	2983	1295
32	2728	2024
37	3674	3073
42	2990	2883
49	3559	1313
27	1883	417
36	285	839
43	444	3725
14	894	522
255	932	2812
161	291	2807
26	3183	1196
36	1139	364
35	4071	669
34	3918	2344
48	3691	3692
66	4010	1717
36	3767	2395
41	518	3852
39	3403	3209
51	2074	3732
70	1175	2074
47	2843	316
42	1315	1068
48	916	490
24	290	940
43	3067	1090
29	1791	1357
35	2673	3365
28	1834	1544
35	2982	1404
30	2106	2227
58	2643	1564
39	1635	2398
67	1598	1682
65	2134	1770
49
29
82
55
20
48

## Sheet: Blots (Fig. S2)
Anti-Protrudin antibody (Proteintech, 12680-1-AP, 1:500) + goat anti-rabbit IgG HRP conjugated (Sigma, A4914, 1:80000)
Repeat 1						Repeat 2						Repeat 3
Anti-beta actin (C4) HRP conjugated (Santa Cruz, sc-47778, 1:5000)
Repeat 1						Repeat 2						Repeat 3

## Sheet: Figure S3 Morphology
																											Fig. S3F (Types Spines)
Fig. S3B (Soma area)					Fig. S3C (Total Dendritic Length)					Fig. S3A (Sholl Analysis)											Fig. S3E (Spine Area/Number)							Control
Control	WT Protrudin	Active Protrudin			Control	WT Protrudin	Active Protrudin				Control			WT Protrudin			Active Protrudin					Control	WT Protrudin	Active Protrudin			Thin	25	18.75	18.75	8.33	16.67	5	25	16.67	0	9.09	8.33	28.57	30.77	16.67	33.33	10.53	23.0769	26.6667	33.3333	6.66667	6.66667	15.3846
244.777	245.146	350.618			8045.46	5607.88	7967.78				Mean	SEM	n	Mean	SEM	n	Mean	SEM	n			0.3	0.27	0.5			Stubby	6.25	12.5	6.25	8.33	0	0	16.67	0	0	9.09	0	0	7.69	8.33	11.11	0	38.4615	33.3333	33.3333	26.6667	13.3333	15.3846
130.54	342.221	224.666			3358.78	6545.65	10689.1				9.53223	0.543079	4	10.0281	0.677818	4	9.86355	0.354897	4			0.4	0.23	0.33			Mushroom	68.75	68.75	75	83.33	83.33	95	58.33	83.33	100	81.82	91.67	71.43	61.54	75	55.56	89.47	38.4615	40	33.3333	66.6667	80	69.2308
160.563	281.928	171.909			4759.64	7235.23	6104.95				10.9489	0.407874	4	11.2292	0.532834	4	11.1021	0.176195	4			0.42	0.31	0.31
246.088	157.45	162.693			6339.5	1899.24	4604.68				12.1829	0.325204	4	12.5761	0.542426	4	12.8156	0.533887	4			0.55	0.32	0.38
171.581	327.967	253.01			5090.23	6398.31	5319.92			50	13.2704	0.359571	4	13.4729	0.618951	4	14.4354	0.485709	4			0.38	0.48	0.4
244.777	280.781	308.101			6185.75	8955.24	7206.31				14.272	0.183454	4	14.5687	0.837243	4	15.376	0.58623	4			0.45	0.37	0.48
260.751	227.164	264.847			6651.14	9966.56	10705.8				15.5707	0.266778	4	15.3875	0.790668	4	16.3094	0.76184	4			0.32	0.61	0.48
430.94	175.8	193.536			8274.75	3335.04	3072.25				16.5767	0.449049	4	16.2739	0.65853	4	17.2021	0.825797	4			0.36	0.56	0.37
188.416	377.201	217.334			2773.4	6450.84	3494.25				17.4964	0.410828	4	16.8729	0.675854	4	18.5886	0.928894	4			0.34	0.59	0.34
431.432	272.179	297.656			6780.74	10826	8838.56			100	18.0017	0.355348	4	18.0864	0.451969	4	19.4917	0.852165	4			0.39	0.58	0.31
299.991	271.442	240.067			6855.17	8215.47	5031.01				18.7709	0.191274	4	19.1375	0.468764	4	20.3687	0.83525	4			0.44	0.32	0.32
293.069	172.605	286.638			4406.84	4305.2	4513.52				19.3148	0.254051	4	19.8636	0.813886	4	21.2771	1.04115	4			0.29	0.26	0.49
341.729	224.584	224.87			7471.86	4237	6977.4				19.6275	0.336176	4	20.5406	0.663156	4	22.0135	1.05306	4			0.3	0.27	0.52
407.593	282.501	350.781			7701.72	8170.35	6778.62				19.615	0.346769	4	20.8239	0.631861	4	22.6396	1.01048	4			0.31	0.48	0.63
306.299	183.787	147.497			4754.56	5952.6	3506.29			150	20.546	0.733427	4	21.2573	0.496294	4	23.0511	0.586333	4			0.25	0.28	0.67
338.411	419.553	230.072			5450.58	7436.28	4002.76				20.3331	0.786688	4	21.2708	0.614194	4	22.9969	0.682222	4			0.26	0.56	0.47
371.18	365.158	222.781			6026.49	6664.7	3472.75				20.208	0.648961	4	21.3292	0.660826	4	23.0406	0.927297	4			0.46	0.39	0.43
392.765	198.451	201.728			6633.01	3533.16	6852.61				20.2787	0.922015	4	21.3198	0.504334	4	22.6146	0.761394	4			0.36	0.39	0.56
230.236	134.431	313.958			6412.32	4169.19	2759.53				20.0253	1.20984	4	20.4761	0.295543	4	21.6011	0.994714	4			0.69	0.38	0.39
183.706	194.519	271.606			2329.56	6781.86	8791.95			200	18.9007	1.14625	4	19.4031	0.224558	4	21.1208	1.01756	4			0.38	0.36	0.37
172.278	263.045	258.539			2985.18	10765.5	8275.42				17.3911	0.98591	4	18.2406	0.39998	4	19.924	1.40589	4			0.48	0.37	0.37
172.442	213.402	334.356			2231.51	8325.03	7605.31				15.4268	1.03923	4	17.1156	0.562115	4	17.9323	1.45589	4			0.6	0.51	0.41
161.219	229.212	192.307			2179.88	3648.25	2774.65				13.1538	1.16102	4	15.4583	0.737259	4	15.2302	1.74887	4			0.43	0.41	0.34
357.581	374.252	445.112			6722.14	6587.94	7765.21				10.9708	1.39629	4	13.3011	0.619079	4	13.6531	2.11641	4			0.47	0.31	0.43
308.634	218.44	371.876			6597.68	7616.2	6726.17			250	8.98702	1.48267	4	11.1604	0.839085	4	12.1885	2.21735	4			0.6	0.36	0.46
299.622	130.089	200.868			5291.38	3535.11	4119.51															0.48	0.34	0.38
128.41	231.67	327.311			4415.89	3025.27	8151.57															0.65	0.53	0.43
272.343	207.053	219.054			5794.88	7406.44	8039.91															0.58	0.67	0.47
286.966	237.65	265.503			7653.73	5195.71	9431.35																	0.62
322.847	254.362	303.964			10093.2	9324.56	8510.41
229.13	246.784	306.872			3385.91	9814.75	5914.13
284.918	156.754	302.858			7366.92	6974.97	8366.06
298.107	259.85	310.723			6142.75	2491.3	7714.19
327.967	391.905	319.037			7608.61	6983.27	8533.83
299.663	352.584	400.835			4947.01	10045	8867.99
215.368	269.517	228.229			5646.95	9017.28	4241.22
239.657	234.865	296.796			8812.8	3246.45	3831.41
198.001	150.323	267.837			4040.09	5965.57	12188.2
426.639	170.639	296.264			6308.96	6441.13	6215.45
278.938	260.587	277.381			5918.31	7059.68	9153.24
310.149	238.551	315.187			6270.58	1780.25	10488
120.832	155.156	171.377			5218.13	9906.05	9495.59
95.6826	130.417	208.978			4001.75	5634.92	8916.75
183.46	154.091	143.565			8780.07	8500.75	4834.03
107.438	292.823	168.509			10674.4	4510.18	13492.8
113.746	122.388	170.476			4643.77	6195.37	10766.1
210.289	121.569	159.416			9169.16	6411.95	9239.86
136.602	291.676	167.404			5434.75	8827.3	5136.01
100.844	111.985	204.923			7576.16	1803.94	12874.7
95.1091	170.312	148.111			5295.68	8214.18	13202.8
140.575	174.613	188.498			7541.91	11586.1	8405.71
115.466	165.642	173.916			9175.83	12538.7	8934.21
175.391	220.201	167.936			8696.8	8505.48	13817.4
250.798	119.235	198.328			6431.21	8531.25	8527.55
127.959	174.776	120.013			8419.73	10707	7371.76
148.193	91.5456	119.153			4608.71	10393.9	6544.35
255.263	130.376	110.141			6821.71	5325.7	4529
247.235	187.228	147.661			9705.43	8473.38	9126.37
	149.955	140.083				7190.22	8672.51
	111.411	208.568				7852.78	6769.95
	188.334	129.638				6665.66	8413.16
[truncated: 92 more columns]

[truncated: 4 more sheets: Figure S4 Dose-dependent, Figure S5 Colocalisation , Figure S6 REEP5, Fig S7 Retinal Transduction]
